# Supplementary material for: Reliability of diagnosis and clinical efficacy of visceral osteopathy: a systematic review
Source: BMC Complement Altern Med. 2018 Feb 17;18:65. doi: 10.1186/s12906-018-2098-8 (PMC5816506; doi:10.1186/s12906-018-2098-8)
Supplement: Supplementary file 2 — Excluded articles after full-text examination. Description of data: Appendix 2 contains articles excluded after examination of the full text with their main reason for exclusion. (ODT 18 kb) [file 12906_2018_2098_MOESM2_ESM.odt]

Excluded articles after full-text examination

Excluded articles after full-text exmamination for reliability studies
First authors (year)
Title
Main exclusion motive
Beal & Patriquin (1995)
Interexaminer agreement on palpatory diagnosis and patient self-assessment of disability: a pilot study
Outside visceral osteopathy
Robyr (2004)
Étude pilote sur la concordance de tests des zones de reins dans leurs paramètres d’inspiration et d’exspiration par deux étudiantes stagiaires sur des patients en consultation en cabinets privés. (French)
Inacessible1We received no response from the author after an e-mail and a reminder.
We received no response from the author after an e-mail and a reminder.
Gau et al. (2009)
Interexpert agreement on diagnosis of bacteriuria and urinary tract infection in hospitalized older adults: My First Collection
Outside osteopathy
Degenhardt et al. (2010)
Maintenance and improvement of interobserver reliability of osteopathic palpatory tests over a 4-month period
Outside visceral osteopathy
Körner (2015)
Testing the interrater reliability of osteopathic findings in the examination of the abdominal diaphragm without specification of test implementation
Inaccessible2The same as the previous footnote.
The same as the previous footnote.

Excluded articles after full-text exmamination for efficacy studies
First authors (year)
Title
Main exclusion motive
Horton (2015)
The anatomy, biological plausibility and efficacy of visceral mobilization in the treatment of pelvic floor dysfunction
Literature review
Orofino et al. (2015)
Osteopathy and improving the quality of life in crohn 's disease
Outside visceral osteopathy
Bramati-Castellarin et al. (2016)
Repeat-measures longitudinal study evaluating behavioural and gastrointestinal symptoms in children with autism before, during and after visceral osteopathic technique (VOT)
Non comparative study
